# Supplementary material for: CKD273, a New Proteomics Classifier Assessing CKD and Its Prognosis
Source: PLoS One. 2013 May 14;8(5):e62837. doi: 10.1371/journal.pone.0062837 (PMC3653906; doi:10.1371/journal.pone.0062837)
Supplement: Table S1 — Clinical data and CKD273 classifier scoring of the individual subjects in the study. (XLS) [file pone.0062837.s002.xls]

## Sheet: Supplementary Table 1
tube number	sex	renal disease	diabetes	CKD_MDRD	MDRD	modified CKD	age	urea	uric acid	creatinine	Na	K	Cl	HCO3	total proteins	Ca	Phosphate	Albumin	CRP	SGOT	SGTP	gGt	Alkaline Phos	PTH (pmol/L)	WCC	RCC	Hb	Platellets	Uprot (g/g)	height	weight	Systolic BP	Diastolic BP	heart rate	CKD_273 Scoring	Cluster
3	M	Chronic Glomerulonephritis	ND	5		ESRD	78.1288	19.26	315	496	135	4.2	115	15	51	1.91	1.32	34	6.6	15	14	37	42	39.28	6500	3040	9.5	211		173	71.4	143	82	60	0.66	C
7	M	Uninephrectomy and Vascular and nephroangiosclerosis	ND	5		ESRD	82.0575	22.41		388	142	4.7	110	23	61	2.13	1.32	29	4.8	11	8	20	84	12	5400	4510	13.2	162		171	66.5	164	76	76	0.885	C
14	M	Diabetic nephropathy	D	5		ESRD	82.9041	23.23		781	141	5.1	100	27	71	2.42	1.13	35	2.9	12	13	25	81	67	6100	3780	12.4	190		165	74.3	128	69	50	0.697	B
16	M	Diabetic nephropathy	D	5		ESRD	69.2877	25.56		825	136	5.2	98	22	68	2.47	1.64	33	4.7	11	10	55	55	2.62	5400	3390	11.2	188		170	81	160	55	60	0.62	B
17	M	Diabetic nephropathy	D	5		ESRD	70.5233	21.41		646	136	5.4	107	20	72	2.24	1.9	33	3.2	14	13	18	49	20	8200	4730	13.9	292		170	88.3	163	80	70	0.758	C
18	M	Diabetic nephropathy	D	5		ESRD	53.9945	30.54		489	138	3.6	100	23	70	2.22	1.26	36	1	20	24	31	96	35	6900	4310	13.2	203		169	91.1	152	85	82	1.063	D
27	M	Diabetic nephropathy	D	4	15.6976	advanced	69.0932		411	358					56	2.14	1.42	34	1.6	26	18	53	39	21.86	3600	3360	10.8	131	4.27136	178	91	190	85	68	0.952	D
28	M	Vascular and nephroangiosclerosis	ND	4	16.601	advanced	65.7973	20.25	536	344	142	5.2	112	19	70	2.14	1.19	38	3.6	21	21	21	63	23.11	5100	3700	11.5	172	7.53154	167	89.5	118	64	62	1.04	D
30	M	Diabetic nephropathy	D	5	11.5267	advanced	86.2	27.89	464	450	147	5	109	27	75	2.24	1.55	40	7.2	13	10	18	86	24.5	7000	3610	11.7	209	1.40056	168	94.5	190	80	62	0.836	D
32	M	Urolithiasis	ND	5	14.3324	advanced	73.4904	34.03	315	383.186	139	4.3	106	20	75	1.77	1.35	39	2.3	18	17	41	97	43.16	4500	4350	13.2	272	1.16279	159.5	50	120	78	84	0.732	D
34	M	Diabetic nephropathy	D	3	36.4958	moderate	84.4027	19.59	417	166.372	138	6.3	106	24	77	2.36	1.13	40	1.3	22	23	256	164	10.31	6000	4390	13.1	369	0.284495	166.5	59.5	180	40	108	0.904	D
36	M	Unknown	ND	3	41.2839	moderate	87.1589	13.61	274	148.673	139	4.6	106	27	65	2.28	1.09	38	1	21	16	17	33	13.03	4400	3340	11.3	138	0.145138	169	70	142	60	88	0.617	C
37	F	ADPKD	ND	4	16.9698	advanced	79.2603	26.56	494	252.212	140	4.7	105	24	68	2.14	1.16	33	10.8	31	21	47	52	107.5	8000	3980	12.2	374	1.53374	144.5	73.5	138	60	74	0.608	C
38	F	Chronic Interstitial nephritis	ND	4	26.6407	advanced	75.7178	12.12	494	172	139	4	101	27	70	2.32	1.16	36	9.3	20	16	24	68	6.19	4600	4630	14.7	238	0.507614	156	73	120	80	88	0.953	D
39	M	Uninephrectomy	ND	3	51.0293	moderate	41.9616	7.3	387	140.708	138	4.4	101	31	77	2.49	1.19	47	1	19	16	24	53	3.13	6600	5350	14.7	231	0	177	87	123	80	72	0.044	C
40	F	Chronic interstitial nephritis (Lithium)	ND	4	20.3881	advanced	67.5973	19.75	613	221.239	141	3.8	101	29	79	2.45	1.19	42	5.9	22	14	23	82	21.89	7400	4430	12.6	313	0.2849	177	58.5	123	80	72	0.539	C
41	M	Diabetic nephropathy	D	4	29.5162	moderate	75.3479	12.95	417	204	135	4.6	101	25	71	2.21	1.16	37	3.1	43	64	44	52	11.01	7300	3750	12	101	0.240964	151	80.5	125	70	68	0.672	C
42	M	Diabetic nephropathy	D	4	30.7017	moderate	80.2082	9.3	292	195	137	4	100	25	73	2.36	1.09	45	2.8	24	18	23	55	5.49	10700	4960	14.7	287	0	153	83	150	60	84	0.732	C
44	M	ADPKD	ND	5	12.8337	advanced	56.2329	33.86	446	442	136	4.6	100	23	71	2.22	1.06	38	2.1	31	24	27	100	107	6200	4150	12.8	239	0.647249	151	76	122	62	84	0.645	C
45	F	Unknown	ND	3	35.058	moderate	80.9397	8.96	369	134	138	4.2	105	25	68	2.47	1.22	39	3.7	18	15	30	55	4.41	9500	4460	12.6	420	0	168	76	142	82	76	0.45	C
46	M	Anticalcineurine toxicity	ND	4	22.6698	advanced	71.1753	25.9	655	259	140	4.8	104	25	74	2.2	1.19	39	13.1	17	14	185	91	30.05	6000	3370	9.6	261	0.83682	171	123.5	172	88	68	0.97	D
47	F	Sarcoidosis	ND	4	15.9717	advanced	65.3397	21.58	405	275	135	4.8	102	25	80	2.22	1.29	39	1	17	21	25	62	21.5	9500	4520	13	130	0.977852	152	80.5	142	60	72	0.534	C
48	F	Diabetic nephropathy	D	4	21.5206	advanced	62.5753	14.61	345	214	143	5.5	106	29	75	2.27	1.42	35	10	16	13	28	106	17.9	8400	4390	13.5	350	9.41851	155	118	152	70	82	1.104	D
49	M	Diabetic nephropathy	D	2	70.2421	moderate	64.1479	6.14	357	99	139	4.2	102	30	73	2.33	1.13	42	1	16	14	29		2.2	7900	4850	16	160	0	178	114	152	60	72	0.076	C
50	M	Diabetic nephropathy	D	3	31.2784	moderate	71.0849	10.62	464	196	141	5	109	25	69	2.19	0.9	37	1	18	19	30	64	6.6	5200	4560	14.3	192	0.157816	175	78.2	168	78	72	0.58	D
51	F	Diabetic nephropathy	D	4	27.0953	advanced	74.4521	15.44	482	170	141	4.9	110	22	78	2.2	1	35	10.3	16	18	25	133	32.5	11000	4110	12.6	298	0.488926	151	75.5	155	60	62	0.94	D
52	M	Diabetic nephropathy	D	3	42.6862	moderate	78.8466	9.96	458	147	143	3.8	110	25	76	2.32	0.77	41	4.4	20	17	31	56	5.7	7300	4430	14.6	289	2.12389	161.5	62.5	155	76	76	0.821	A
53	F	Diabetic nephropathy	D	5	9.10755	advanced	73.7534	26.56	589	438	143	3.3	109	23	67	1.84	1.58	33	16	17	17	48	130	59.6	6200	3750	10.9	434	4.83803	159	77.5	182	70	56	0.716	A
54	M	Diabetic nephropathy	D	4	24.0844	advanced	77.7041	20.25	476	242						2.39	1.16	39	11.5	17	19	18	58	9	7300	4530	14.4	179	2.28165	169	88.5	141	80	60	0.904	C
55	F	Diuretic abuse	ND	2	79.4955	moderate	53.0603	3.65	250	71	139	4.8	105	27	78	2.38	1.26	43	1.4	23	22	24	41	3.2	4900	4460	14.6	261	0.0887619	158	64.5	128	74	88	-0.368	C
56	F	Diabetic nephropathy	D	2	67.5837	moderate	61.4274	6.97	250	79.646	140	4.1	107	27	74	2.34	0.87	43	1.5	38	51	27	35	1.7	6600	4410	13.9	223	0.118627	161.5	83.8	143	82	88	0.475	C
57	M	Vascular and nephroangiosclerosis	ND	2	62.1204	moderate	64.5562	6.14	369	110	138	4.4	103	31	79	2.26	0.97	45	1	24	42	22	75	4.4	5300	5400	16.5	204	0	179	86.5	124	82	60	-0.651	C
58	F	Uninephrectomy	ND	2	63.93	moderate	31.4877	7.3	303	94	137	3.6	107	23	81	2.28	1.22	43	1	19	15	10	38	4	7600	4720	13.5	241	0.0566191	164	51	120	70	100	-0.955	C
59	F	Focal and Segmental Hyalinosis	ND	3	48.9744	moderate	58.4986	13.78	494	106.195	140	4	98	34	71	2.38	0.9	39	1	33	17	12	56	6.7	3900	3780	12.1	190	1.28254	172	67	105	60	72	0.953	D
60	M	ADPKD	ND	4	26.8626	advanced	69.0466	14.77	369	224.779	141	4.6	106	28	70	2.22	0.93	34	7.9	23	17	33	93	11.4	4400	5310	17	159	0.308705	168	68	157	94	60	0.402	C
61	F	Vascular and nephroangiosclerosis	ND	3	55.2245	moderate	58.926	5.98	339	95.5752	144	3.7	104	30	68	2.3	1.13	41	1.1	19	13	34	49	6.4	4500	4400	13.5	118	0.0851738	162	55	126	64	72	-0.828	C
62	F	Vascular and nephroangiosclerosis	ND	3	48.477	moderate	78.3534	9.63	381	101.77	143	4.3	104	28	76	2.4	1.16	41	5.3	16	25	136	63	4.9	8000	4570	13.5	266	0	154	77	155	75	100	0.395	C
63	F	NSAI abuse	ND	4	18.843	advanced	83.3233	20.92	488	228.319	140	4.7	105	25	76	2.34	1	42	1.3	19	13	31	109	30.9	4400	4470	13.1	143	0	158	67	130	60	68	0.256	C
64	M	Diabetic nephropathy	D	3	40.0581	moderate	68.3068	10.29	357	159.292	141	4.8	106	27	79	2.38	0.97	41	1.9	21	24	13	68	8.8	6400	3610	11.8	179	0.0137615	169	71.5	158	72	84	0.506	C
65	F	Vascular and nephroangiosclerosis	ND	4	18.9711	advanced	78.8356	17.26	506	229.204	140	5.5	107	24	75	2.3	1.45	40	2.1	25	19	68	61	8	9000	4060	12.6	290	0.396841	148	76	195	80	68	0.925	C
66	F	Unknown	ND	2	60.4478	moderate	52.2493	6.81	238	90.2655	139	4	105	26	74	2.35	1.03	39	1.6	19	16	15	43	2.3	5100	4380	13.8	257	0.085918	160	53	128	63	60	-1.396	C
67	M	Diabetic nephropathy	D	3	51.6733	moderate	57.0685	8.3	512	131.858	141	4.2	108	25	67	2.29	1.16	38	1	25	30	73	61	6.4	4800	4200	13.3	195	1.31952	171	96	136	70	88	1.009	D
68	M	Uninephrectomy	ND	3	34.4284	moderate	74.7808	9.96	506	178.761	138	4.9	102	28		2.33	1.03	39	2	22	19	15	51	3.5	8100	5120	15.7	197	0	174	76	159	84	56	0.167	C
69	M	Unknown	ND	2	89.9	moderate	54.3726	7.97	512	82.3009	143	3.7	106	26	81	2.44	1.32	44	7	36	35	36	48	1.9	7900	5120	16.2	236	0.140136	170	107.5	138	64	88	0.071	C
70	M	Vascular and nephroangiosclerosis	ND	2	77.9679	moderate	52.137	8.13	303	93.8	139	4	104	27		2.37	0.93	42	5	25	21	40	60	3.1	5700	4440	14	226	0.0823981	183.5	88	144	78	72	-0.889	C
72	M	Diabetic nephropathy	D	4	29.8292	moderate	78.0712	17.43	405	200.885	139	4.4	101	31	70	2.19	1.06	38	1.1	17	14	17	47	5.2	8000	4370	14.5	138	0	160.5	84.5	148	50	72	0.355	C
73	F	Diabetic nephropathy	D	3	32.2313	moderate	75.1562	17.43	268	146.018	140	4.3	106	26	76	2.38	1.13	38	2.7	30	35	24	44	2.7	7900	4730	13.5	540	0.0749963	155	82	132	94	52	-0.029	C
74	F	Diabetic nephropathy	D	5	14.231	advanced	82.0301	24.6	453	292	137	3.8	105	21	72	2.26	1.32	40	6.7	21	21	27	83	16.5524	5800	3900	11.5	186	0.290516	150	73.5	165	70	84	0.622	D
75	M	Diabetic nephropathy	D	4	21.7059	advanced	79.0822	30.4	679	264	142	4.6	107	25	81	2.39	1.4	45	2.7	26	27	344	165	12.3082	5900	4080	13.4	175	0.0880553	171	75.8	130	81	78	0.749	D
76	M	Diabetic nephropathy	D	5	11.9474	advanced	76.0082	20	266	446	138	3.8	107	23	72	2.51	1	40	2.7	16	14	20	49	34	4500	3600	10.3	164	4.79911	172	63.7	169	87	71	0.817	C
77	M	Diabetic nephropathy	D	3	36.8073	moderate	74.0411	7.9	489	169	142	3.5	106	26		2.26	1.28		8.6	32	26	20	115	11.5655	11000	4440	13.7	237	6.97543	170	102	172	89	90	1.137	D
78	M	Diabetic nephropathy	D	4	27.2746	advanced	80.3397	24.6	483	216	135	6	110	15		2.37	1.31		0.5	27	18	23	87	21.4332	4800	3840	12.2	193	0.193786	168	71.1	167	76	75	0.7	D
79	F	Diabetic nephropathy	D	3	49.7524	moderate	71.9863	8.7	420	101	136	4.2	100	22	80	2.41	1.32		9.1	55	59	126	66		12300	4890	12	463	0.11777	150	94.9	164	80	83	0.767	C
	Total	53 patients
	UN	Unilateral nephrectomy
	DN	Diabetic nephropathy
	FSH	Focal and Segmental Hyalinosis
	ADPKD	Autossomal Dominant Polycystic Kidney Disease
	NAS	Vascular disease and Nephroangiosclerosis
	UL	Urolithiasis
