# Supplementary material for: CKD273, a New Proteomics Classifier Assessing CKD and Its Prognosis
Source: PLoS One. 2013 May 14;8(5):e62837. doi: 10.1371/journal.pone.0062837 (PMC3653906; doi:10.1371/journal.pone.0062837)
Supplement: Table S2 — Variables with significant differences when comparing the 2 main clusters identified with the values of the CKD273 peptides (clusters C and D). (XLS) [file pone.0062837.s003.xls]

## Sheet: C vs D_cluster_comparison
Group	Cluster A	Cluster B	Cluster C	Cluster D	C vs D p-value *
N	2	2	32	17
CKD273 Scoring	0.77 ± 0.07	0.66 ± 0.05	0.25 ± 0.61	0.9 ± 0.17	<0.0001
eGFR	25.9 ± 23.7	ND	41.9 ± 22.2	26.5 ± 12	0.0043
serum Calcium	2.08 ± 0.34	2.45 ± 0.04	2.31 ± 0.12	2.24 ± 0.14	0.03936
Glycaemia	6.2 ± 0.6	ND	6.9 ± 3.5	9.3 ± 4.4	0.01522
Glycolysed haemoglobin	6 ± 0	6.1 ± 0.4	5.9 ± 1.6	7 ± 1	0.04248
Blood red cells	4090 ± 481	3585 ± 276	4458 ± 563	4060 ± 400	0.013
Alkaline Phosphatase	93 ± 52.3	68 ± 18.4	58.6 ± 18.7	92.6 ± 35.7	0.00024
PTH (pmol/L)	32.7 ± 38.1	34.8 ± 45.5	16.6 ± 26.2	19.2 ± 11.2	0.01131
Urea	18.3 ± 11.7	24.4 ± 1.7	13.8 ± 7.3	20 ± 8.5	0.01429
Uric acid	524 ± 93	ND	379 ± 95	481 ± 93	0.0012
Urinary protein (g)	2.4 ± 0	ND	0.2 ± 0.5	1.4 ± 2.2	0.00017
Urinary protein:creatinine ratio (g/g)	3.5 ± 1.9	ND	0.4 ± 1	2.3 ± 3	0.00018
* Clusters C and D were compared using two-sample student tests or wilcoxon non parametric tests
