# Supplementary material for: CKD273, a New Proteomics Classifier Assessing CKD and Its Prognosis
Source: PLoS One. 2013 May 14;8(5):e62837. doi: 10.1371/journal.pone.0062837 (PMC3653906; doi:10.1371/journal.pone.0062837)
Supplement: Table S3 — Urinary peptides of the CKD273 model, which significantly correlated with eGFR. (XLS) [file pone.0062837.s004.xls]

## Sheet: Supplementary table 4
Peptide	Original protein	Annotation	Spearman_rho	Spearman_pvalue	kendall_tau	kendall_pvalue	kendall_pvalue_ adjusted
107460	Collagen alpha-1 (III) chain [610-639]	CO3A1_HUMAN	0.79201	1.63235e-12	0.608632	1.27131e-09	3.45796e-07
47855	Osteopontin [246-258]	OSTP_HUMAN	0.70269	4.48766e-09	0.557768	6.64235e-08	6.02239e-06
92841	Collagen alpha-1 (I) chain [819-846]	CO1A1_HUMAN	0.68632	1.4064e-08	0.559293	1.04458e-07	7.10312e-06
11413	Uromodulin [598-606]	UROM_HUMAN	0.67266	3.45286e-08	0.511593	2.69755e-07	1.46747e-05
122400	Collagen alpha-1 (I) chain [819-854]	CO1A1_HUMAN	0.64991	1.39446e-07	0.525826	9.13469e-07	3.54948e-05
121775	Collagen alpha-1 (I) chain [819-854]	CO1A1_HUMAN	0.64588	1.76426e-07	0.531236	8.91865e-07	3.54948e-05
35339	Collagen alpha-1 (II) chain [511-524]	CO2A1_HUMAN	0.63547	3.18887e-07	0.428522	6.79778e-06	0.000154083
54269	Collagen alpha-1 (III) chain [180-198]	CO3A1_HUMAN	0.61794	8.23316e-07	0.496226	4.90187e-06	0.000133331
118597	CD99 antigen [97-129]	CD99_HUMAN	0.59363	2.79847e-06	0.476101	4.02967e-06	0.000121786
50840	Collagen alpha-1 (III) chain [587-604]	CO3A1_HUMAN	0.57525	6.61779e-06	0.432437	5.48485e-06	0.000135625
130243	Collagen alpha-1 (I) chain [816-854]	CO1A1_HUMAN	0.57121	7.94095e-06	0.475313	1.45241e-05	0.00026337
49958	Membrane associated progesterone receptor component 1 [53-67]	PGRC1_HUMAN	0.568	9.16276e-06	0.411087	4.12249e-05	0.000467216
94308	Collagen alpha-1 (I) chain [766-794]	CO1A1_HUMAN	0.5552	1.59777e-05	0.451784	3.46674e-05	0.00040998
92410	Collagen alpha-1 (I) chain [273-299]	CO1A1_HUMAN	0.55313	1.74437e-05	0.444441	2.58434e-05	0.000363404
123671	Collagen alpha-1 (I) chain [818-854]	CO1A1_HUMAN	0.55029	1.96577e-05	0.434769	3.01654e-05	0.000390714
82325	Collagen alpha-1 (I) chain [229-251]	CO1A1_HUMAN	0.54749	2.20919e-05	0.444904	4.55488e-05	0.000495571
134470	Collagen alpha-1 (III) chain [910-948]	CO3A1_HUMAN	0.5432	2.63658e-05	0.409062	1.71076e-05	0.000273722
76839	Collagen alpha-1 (I) chain [550-572]	CO1A1_HUMAN	0.53953	3.0614e-05	0.437284	8.37279e-05	0.000759133
24117	Collagen alpha-1 (I) chain [546-558]	CO1A1_HUMAN	0.52935	4.59181e-05	0.34923	0.000254848	0.00182418
118163	Collagen alpha-1 (I) chain [537-569]	CO1A1_HUMAN	0.52777	4.88434e-05	0.402511	2.67209e-05	0.000363404
70911	Collagen alpha-1 (III) chain [642-663]	CO3A1_HUMAN	0.52503	5.43257e-05	0.396172	0.00012509	0.00100072
72161	Uromodulin [589-607]	UROM_HUMAN	0.52472	5.49803e-05	0.401573	5.40646e-05	0.000565599
124886	Collagen alpha-1 (I) chain [1008-1041]	CO1A1_HUMAN	0.50887	9.99001e-05	0.423012	6.71644e-05	0.000648201
48106	Collagen alpha-1 (I) chain [543-560]	CO1A1_HUMAN	0.49898	0.000142902	0.321494	0.000746531	0.00441427
60149	Collagen alpha-1 (III) chain [585-604]	CO3A1_HUMAN	0.49334	0.000174419	0.379882	8.68942e-05	0.000762426
42304	Collagen alpha-1 (I) chain [820-835]	CO1A1_HUMAN	0.47941	0.000281219	0.371483	9.58128e-05	0.000814409
71602	Collagen alpha-1 (I) chain [648-669]	CO1A1_HUMAN	0.47809	0.000293932	0.362702	0.000154085	0.00119746
127354	Collagen alpha-2 (I) chain [830-865]	CO1A2_HUMAN	0.46967	0.000388084	0.38716	0.000412968	0.00288019
63427	Collagen alpha-1 (I) chain [279-299]	CO1A1_HUMAN	0.46301	0.000481069	0.381927	0.000664838	0.00413804
73177	Collagen alpha-1 (III) chain [664-687]	CO3A1_HUMAN	0.4465	0.000804373	0.353712	0.000441582	0.00300276
121241	Collagen alpha-1 (I) chain [819-854]	CO1A1_HUMAN	0.43811	0.0010344	0.354478	0.00174885	0.00897525
33209	Collagen alpha-1 (III) chain [796-809]	CO3A1_HUMAN	0.43472	0.00114299	0.356687	0.00120142	0.00653571
68036	Collagen alpha-2 (I) chain [844-865]	CO1A2_HUMAN	0.42173	0.00165999	0.350666	0.0019601	0.00969357
25053	Collagen alpha-1 (I) chain [650-662]	CO1A1_HUMAN	0.41974	0.00175539	0.335913	0.00188801	0.00950996
42594	Collagen alpha-1 (I) chain [1174-1190]	CO1A1_HUMAN	0.41948	0.00176821	0.326301	0.00174028	0.00897525
81196	Collagen alpha-1 (I) chain [700-725]	CO1A1_HUMAN	0.41822	0.00183152	0.323951	0.000669388	0.00413804
21919	Uromodulin [589-599]	UROM_HUMAN	0.41406	0.00205515	0.289243	0.00306944	0.0134659
125402	Collagen alpha-1 (I) chain [1008-1041]	CO1A1_HUMAN	0.40722	0.00247597	0.323406	0.000931677	0.00539183
67386	Collagen alpha-2 (I) chain [844-865]	CO1A2_HUMAN	0.39775	0.00318435	0.31103	0.00259925	0.011713
152967	Collagen alpha-1 (I) chain [630-674]	CO1A1_HUMAN	0.39384	0.00352558	0.313512	0.00116291	0.00645532
13747	Collagen alpha-1 (I) chain [1143-1154]	CO1A1_HUMAN	0.38241	0.00471511	0.320883	0.00261392	0.011713
57531	Collagen alpha-1 (III) chain [586-604]	CO1A1_HUMAN	0.38093	0.0048924	0.257574	0.00672796	0.0261429
127031	Collagen alpha-1 (III) chain [652-687]	CO3A1_HUMAN	0.37682	0.00541577	0.286268	0.00479822	0.0197745
41601	Collagen alpha-1 (I) chain [820-835]	CO1A1_HUMAN	0.37585	0.00554621	0.276546	0.00361865	0.0153793
61510	Uromodulin [590-606]	UROM_HUMAN	0.36966	0.00644527	0.307915	0.00213065	0.0102196
143947	Collagen alpha-2 (I) chain [824-865]	CO1A2_HUMAN	0.36957	0.00645923	0.2621	0.0101344	0.0367543
51175	Collagen alpha-1 (I) chain [1021-1037]	CO1A1_HUMAN	0.36464	0.0072653	0.296849	0.00627208	0.0247247
77184	Collagen alpha-1 (III) chain [818-840]	CO3A1_HUMAN	0.35598	0.00889443	0.28789	0.00354297	0.0152966
48176	Uromodulin [593-606]	UROM_HUMAN	0.34333	0.0118393	0.258678	0.0118794	0.0408585
42404	Sodium/potassium-transporting ATPase gamma chain [3-18]	ATNG_HUMAN	0.34023	0.0126774	0.244691	0.0150636	0.0470952
1577	Collagen alpha-1 (III) chain [629-637]	CO3A1_HUMAN	0.3378	0.0133695	0.279633	0.0111193	0.0397953
57537	Collagen alpha-1 (I) chain [541-560]	CO3A1_HUMAN	0.33676	0.0136754	0.295271	0.00216396	0.0102196
95583	Collagen alpha-1 (I) chain [818-846]	CO1A1_HUMAN	0.33673	0.0136844	0.27505	0.0142376	0.0461027
48580	Sodium/potassium-transporting ATPase gamma chain [2-18]	ATNG_HUMAN	0.33628	0.0138187	0.247484	0.0118706	0.0408585
77952	Collagen alpha-2 (I) chain [345-368]	CO1A2_HUMAN	0.33473	0.01429	0.261507	0.00598325	0.023933
53744	Collagen alpha-1 (I) chain [657-674]	CO1A1_HUMAN	0.33052	0.0156401	0.277147	0.00728628	0.0275259
24952	Collagen alpha-1 (I) chain [940-953]	CO1A1_HUMAN	0.32405	0.0179266	0.26956	0.0183654	0.0531425
123969	Collagen alpha-1 (III) chain [861-895]	CO3A1_HUMAN	0.32116	0.0190363	0.214845	0.0278671	0.0743122
114823	Collagen alpha-1 (I) chain [1011-1041]	CO1A1_HUMAN	0.32086	0.0191548	0.268301	0.0130694	0.0438872
67911	Collagen alpha-1 (I) chain [230-249]	CO1A1_HUMAN	0.31545	0.0214007	0.247858	0.0168838	0.0515998
66656	Collagen alpha-1 (I) chain [1095-1112]	CO1A1_HUMAN	0.31318	0.0224072	0.264718	0.0177815	0.0531425
5675	Collagen alpha-1 (I) chain [550-559]	CO1A1_HUMAN	0.31201	0.0229414	0.19725	0.0473554	0.112006
44464	Membrane associated progesterone receptor component 1 [54-67]	PGRC1_HUMAN	0.31147	0.0231916	0.229328	0.0299362	0.0790548
14478	Collagen alpha-1 (I) chain [546-556]	CO1A1_HUMAN	0.30934	0.0242008	0.216368	0.0302466	0.0791065
23697	Collagen alpha-1 (I) chain [231-242]	CO1A1_HUMAN	0.30913	0.0243023	0.24403	0.0137864	0.0451797
74902	Collagen alpha-1 (I) chain [647-669]	CO1A1_HUMAN	0.30895	0.0243895	0.239473	0.0120172	0.0408585
43995	Clusterin [110-123]	CLUS_HUMAN	0.3054	0.0261651	0.232545	0.0214117	0.061305
14906	Collagen alpha-1 (I) chain [217-227]	CO1A1_HUMAN	0.30307	0.0273883	0.174363	0.0807804	0.171658
105105	Collagen alpha-1 (I) chain [612-641]	CO1A1_HUMAN	0.30117	0.028421	0.250112	0.0265115	0.0728397
38910	Fibrinogen alpha chain [605-618]	FIBA_HUMAN	0.30064	0.0287147	0.241873	0.0245871	0.0682418
61405	Collagen alpha-2 (VIII) chain [490-509]	CO8A2_HUMAN	0.30032	0.0288933	0.241731	0.0182169	0.0531425
67217	Collagen alpha-1 (I) chain [230-249]	CO1A1_HUMAN	0.29056	0.0348033	0.239796	0.0144323	0.0461834
28747	Collagen alpha-1 (III) chain [796-808]	CO3A1_HUMAN	0.28384	0.0394286	0.16161	0.0896834	0.184802
60792	Uromodulin [592-607]	UROM_HUMAN	0.28284	0.0401583	0.234891	0.0329494	0.0837592
19085	Collagen alpha-3 (IX) chain [557-569]	CO9A3_HUMAN	0.2813	0.0413038	0.22992	0.0368373	0.0927754
36345	Collagen alpha-1 (III) chain [796-810]	CO3A1_HUMAN	0.28055	0.0418713	0.202102	0.0429725	0.103438
93417	Collagen alpha-1 (I) chain [819-846]	CO1A1_HUMAN	0.28027	0.0420847	0.232507	0.04008	0.098214
108724	Collagen alpha-1 (I) chain [903-932]	CO1A1_HUMAN	0.27973	0.042499	0.222065	0.0390425	0.0974271
11982	Cystatin-B [85-92]	CYTB_HUMAN	0.27618	0.0453065	0.207728	0.0309655	0.0802154
45597	Collagen alpha-1 (I) chain [820-836]	CO1A1_HUMAN	0.27574	0.0456648	0.220278	0.0397201	0.098214
76415	Collagen alpha-1 (III) chain [886-909]	CO3A1_HUMAN	0.2725	0.048375	0.22947	0.0408537	0.0992162
44969	Collagen alpha-1 (III) chain [879-895]	CO3A1_HUMAN	0.26973	0.0507948	0.214341	0.0325162	0.0834378
70633	Collagen alpha-1 (III) chain [176-198]	CO3A1_HUMAN	0.25538	0.0649509	0.210853	0.0544306	0.124413
31657	Collagen alpha-1 (I) chain [1029-1042]	CO1A1_HUMAN	0.25518	0.0651684	0.205052	0.0555584	0.125932
131102	Ig lambda chain C regions [39-70]	LAC_HUMAN	0.25056	0.0703587	0.162345	0.120925	0.23001
72868	Clusterin [105-123]	CLUS_HUMAN	0.24803	0.0733373	0.209638	0.06417	0.14076
38011	Collagen alpha-1 (I) chain [225-239]	CO1A1_HUMAN	0.24738	0.0741185	0.213724	0.0534232	0.123145
84363	Collagen alpha-1 (I) chain [818-843]	CO1A1_HUMAN	0.24554	0.0763657	0.14149	0.142712	0.260522
46649	Collagen alpha-1 (I) chain [543-560]	CO1A1_HUMAN	0.24273	0.0799013	0.193742	0.0606684	0.134653
63209	Collagen alpha-1 (I) chain [1021-1039]	CO1A1_HUMAN	0.23818	0.0858984	0.190267	0.0654377	0.141262
132504	Psoriasis susceptibility 1 candidate gene 2 protein [75-105]	PS1C2_HUMAN	0.2377	0.0865511	0.193384	0.0527859	0.123145
61573	Fibrinogen alpha chain [605-621]	FIBA_HUMAN	0.22953	0.098267	0.157452	0.0986603	0.198782
15800	Serum albumin [423-431]	ALBU_HUMAN	0.22901	0.0990524	0.164343	0.0852326	0.176972
156445	Collagen alpha-1 (III) chain [319-366]	CO3A1_HUMAN	0.22665	0.102678	0.165507	0.0825864	0.174136
126699	Collagen alpha-2 (I) chain [830-865]	CO1A2_HUMAN	0.22336	0.107902	0.176471	0.0650516	0.141262
36769	Collagen alpha-2 (I) chain [933-946]	CO1A2_HUMAN	0.2202	0.11311	0.177722	0.106608	0.208614
15012	Collagen alpha-1 (III) chain [544-555]	CO3A1_HUMAN	0.21884	0.115409	0.179439	0.0985014	0.198782
39163	Collagen alpha-1 (I) chain [1023-1037]	CO1A1_HUMAN	0.21361	0.124585	0.175115	0.110178	0.21406
62000	Collagen alpha-1 (III) chain [667-687]	CO3A1_HUMAN	0.21127	0.128865	0.18145	0.099459	0.198918
62778	Collagen alpha-2 (I) chain [918-937]	CO1A2_HUMAN	0.20539	0.140108	0.168615	0.138363	0.255502
104195	Collagen alpha-1 (III) chain [1168-1195]	CO3A1_HUMAN	0.20499	0.140899	0.166759	0.0849279	0.176972
61304	Collagen alpha-1 (III) chain [642-661]	CO3A1_HUMAN	0.20464	0.141594	0.111444	0.268243	0.414557
17694	Collagen alpha-1 (I) chain [798-808]	CO1A1_HUMAN	0.20212	0.14667	0.1535	0.117359	0.2248
50056	Uromodulin [591-605]	UROM_HUMAN	0.19136	0.169869	0.170265	0.122123	0.230676
2505	Collagen alpha-1 (I) chain [522-530]	CO1A1_HUMAN	0.18924	0.174738	0.141067	0.166399	0.299739
44633	Uromodulin [592-605]	UROM_HUMAN	0.18903	0.175226	0.162622	0.125419	0.235269
67462	Collagen alpha-1 (III) chain [584-604]	CO3A1_HUMAN	0.18518	0.184344	0.126352	0.229523	0.376086
71557	Collagen alpha-1 (I) chain [889-911]	CO1A1_HUMAN	0.18378	0.187742	0.157466	0.168344	0.301248
130077	Collagen alpha-1 (I) chain [1007-1042]	CO1A1_HUMAN	0.17343	0.214266	0.145958	0.187148	0.322179
156081	Collagen alpha-1 (III) chain [319-366]	CO3A1_HUMAN	0.17245	0.216907	0.116079	0.236332	0.382632
38780	Collagen alpha-1 (III) chain [642-657]	CO3A1_HUMAN	0.16927	0.225632	0.136453	0.211105	0.352274
21365	Collagen alpha-1 (I) chain [651-662]	CO1A1_HUMAN	0.16622	0.234227	0.133596	0.179226	0.312497
55523	Collagen alpha-1 (III) chain [358-375]	CO3A1_HUMAN	0.16597	0.234941	0.143352	0.195145	0.331747
84440	Collagen alpha-1 (III) chain [662-687]	CO3A1_HUMAN	0.16429	0.23978	0.119364	0.241613	0.388869
90344	Collagen alpha-1 (I) chain [227-250]	CO1A1_HUMAN	0.16408	0.240389	0.126209	0.193584	0.331163
63910	Collagen alpha-1 (I) chain [231-249]	CO1A1_HUMAN	0.15805	0.258347	0.128086	0.184541	0.319714
20756	Collagen alpha-1 (I) chain [1181-1193]	CO1A1_HUMAN	0.15679	0.262211	0.143605	0.177983	0.312497
108832	Collagen alpha-1 (I) chain [815-843]	CO1A1_HUMAN	0.15496	0.26789	0.133622	0.235899	0.382632
27350	Collagen alpha-1 (I) chain [1095-1106]	CO1A1_HUMAN	0.15425	0.270116	0.142442	0.139023	0.255502
15593	Collagen alpha-1 (I) chain [800-810]	CO1A1_HUMAN	0.15042	0.282333	0.101904	0.348108	0.504896
33812	Polymeric-immunoglobulin receptor [626-639]	PIGR_HUMAN	0.15021	0.283013	0.124744	0.208056	0.349328
67097	Prostaglandin-H2 D-isomerase [23-39]	PTGDS_HUMAN	0.14929	0.286006	0.100346	0.364483	0.519055
73246	Collagen alpha-1 (I) chain [229-249]	CO1A1_HUMAN	0.14181	0.311105	0.127693	0.179112	0.312497
36988	Collagen alpha-1 (I) chain [1178-1193]	CO1A1_HUMAN	0.14104	0.313767	0.132926	0.198075	0.334636
58143	Collagen alpha-2 (I) chain [844-863]	CO1A2_HUMAN	0.1349	0.335507	0.114763	0.315392	0.466232
80012	Collagen alpha-1 (I) chain [229-250]	CO1A1_HUMAN	0.12635	0.367307	0.109632	0.306031	0.459892
75248	Collagen alpha-1 (I) chain [701-725]	CO1A1_HUMAN	0.12564	0.370028	0.104831	0.338939	0.498332
123189	Collagen alpha-1 (I) chain [818-854]	CO1A1_HUMAN	0.11793	0.400341	0.0976616	0.395082	0.548277
60357	Collagen alpha-1 (I) chain [705-725]	CO1A1_HUMAN	0.11696	0.404255	0.109139	0.267203	0.414557
130661	Alpha-1-antitrypsin [25-54]	A1AT_HUMAN	0.11491	0.412599	0.0556349	0.59508	0.727219
51875	Collagen alpha-1 (I) chain [1177-1195]	CO1A1_HUMAN	0.11446	0.414444	0.0789535	0.418993	0.570162
32470	Collagen alpha-1 (III) chain [541-555]	CO3A1_HUMAN	0.1126	0.422119	0.0956929	0.362809	0.519055
97506	Collagen alpha-1 (I) chain [815-843]	CO1A1_HUMAN	0.1072	0.444853	0.0873062	0.387725	0.541736
71312	Collagen alpha-1 (III) chain [1174-1195]	CO3A1_HUMAN	0.10085	0.472432	0.0608951	0.52365	0.668699
37715	Uromodulin [592-604]	UROM_HUMAN	0.09894	0.480903	0.075118	0.483087	0.625713
139064	Collagen alpha-2 (I) chain [824-863]	CO1A2_HUMAN	0.09873	0.481839	0.0935218	0.348972	0.504896
48394	Collagen alpha-1 (III) chain [586-602]	CO3A1_HUMAN	0.09498	0.498718	0.0912315	0.345932	0.504896
102725	Collagen alpha-2 (I) chain [369-397]	CO1A2_HUMAN	0.09459	0.500491	0.0596472	0.540192	0.683406
30174	Alpha-1-antitrypsin [363-375]	A1AT_HUMAN	0.09408	0.502814	0.0386248	0.717132	0.835325
19655	Collagen alpha-1 (III) chain [543-555]	CO3A1_HUMAN	0.09369	0.504594	0.0768263	0.481382	0.625713
133849	Collagen alpha-1 (III) chain [910-948]	CO3A1_HUMAN	0.08784	0.531678	0.0642344	0.499292	0.643636
30575	Collagen alpha-1 (I) chain [543-556]	CO1A1_HUMAN	0.08458	0.547075	0.0574746	0.574525	0.710322
62362	Collagen alpha-1 (I) chain [432-451]	CO1A1_HUMAN	0.07445	0.596239	0.075118	0.483087	0.625713
115491	Collagen alpha-1 (I) chain [1011-1041]	CO1A1_HUMAN	0.07367	0.600105	0.0779414	0.415168	0.570162
79786	Collagen alpha-1 (I) chain [819-843]	CO1A1_HUMAN	0.07295	0.603682	0.0584736	0.555108	0.695804
46880	Fibrinogen alpha chain [608-622]	FIBA_HUMAN	0.07056	0.615624	0.0730467	0.44261	0.59599
84542	Collagen alpha-1 (III) chain [817-840]	CO3A1_HUMAN	0.07012	0.617833	0.0700739	0.461108	0.617839
83257	Collagen alpha-1 (I) chain [818-843]	CO1A1_HUMAN	0.0664	0.636645	0.0316274	0.77603	0.865083
49332	Collagen alpha-1 (I) chain [650-666]	CO1A1_HUMAN	0.06535	0.641997	0.0588034	0.548577	0.690801
21747	Collagen alpha-1 (I) chain [1181-1193]	CO1A1_HUMAN	0.05895	0.675001	0.0341149	0.746734	0.843215
127848	Collagen alpha-1 (I) chain [1008-1042]	CO1A1_HUMAN	0.05762	0.681939	0.0503656	0.658019	0.789462
130108	Polymeric-immunoglobulin receptor [607-639]	PIGR_HUMAN	0.05338	0.70423	0.0606303	0.527891	0.670965
72533	Collagen alpha-1 (I) chain [648-669]	CO1A1_HUMAN	0.05202	0.711434	0.0702424	0.464595	0.619461
70674	Collagen alpha-1 (I) chain [1021-1041]	CO1A1_HUMAN	0.04374	0.75581	0.0554752	0.559572	0.698182
86677	Collagen alpha-1 (I) chain [819-844]	CO1A1_HUMAN	0.04093	0.771058	0.0424134	0.704134	0.825537
53957	Fibrinogen alpha chain [605-620]	FIBA_HUMAN	0.03353	0.811611	0.0262016	0.798003	0.879223
13342	Collagen alpha-1 (I) chain [777-787]	CO1A1_HUMAN	0.03066	0.827478	-0.00876561	0.926591	0.951067
119026	Alpha-1-antitrypsin [30-56]	A1AT_HUMAN	0.02985	0.831969	0.0120777	0.908558	0.940528
76423	Collagen alpha-1 (I) chain [820-843]	CO1A1_HUMAN	0.02941	0.834411	0.0549468	0.577807	0.711147
78332	Collagen alpha-1 (I) chain [646-669]	CO1A1_HUMAN	0.0255	0.856175	0.0204382	0.829794	0.897672
132383	Collagen alpha-1 (III) chain [319-355]	CO3A1_HUMAN	0.02506	0.858631	0.0239834	0.831525	0.897672
40260	Collagen alpha-1 (III) chain [589-604]	CO3A1_HUMAN	0.02243	0.873339	0.0220589	0.817616	0.893138
78073	Collagen alpha-1 (I) chain [1020-1042]	CO1A1_HUMAN	0.01923	0.891291	0.0236624	0.814907	0.893138
7408	Collagen alpha-1 (I) chain [563-572]	CO1A1_HUMAN	0.01811	0.897588	-0.00456024	0.965251	0.965251
127432	Collagen alpha-1 (I) chain [1007-1041]	CO1A1_HUMAN	0.01434	0.918826	0.0305321	0.751777	0.844973
82509	Collagen alpha-1 (I) chain [227-249]	CO1A1_HUMAN	0.01349	0.923623	0.0267109	0.793295	0.879223
64558	Alpha-1-antitrypsin [402-418]	A1AT_HUMAN	0.0101	0.942779	-0.021938	0.844281	0.902778
136697	Polymeric-immunoglobulin receptor [605-639]	PIGR_HUMAN	0.00966	0.945268	0.00467789	0.962346	0.965251
15561	Collagen alpha-1 (I) chain [548-559]	CO1A1_HUMAN	0.00455	0.974205	0.00785858	0.944166	0.964067
83832	Collagen alpha-1 (II) chain [957-980]	CO2A1_HUMAN	0.00317	0.982027	0.0150249	0.889462	0.930514
136698	Alpha-1-antitrypsin [25-56]	A1AT_HUMAN	0.00312	0.98231	-0.00599584	0.953501	0.965251
55143	Collagen alpha-1 (I) chain [651-668]	CO1A1_HUMAN	0.003	0.982991	-0.0148133	0.881161	0.927198
51932	Collagen alpha-1 (I) chain [542-560]	CO1A1_HUMAN	0.00292	0.983444	-0.00695039	0.946345	0.964067
87460	Collagen alpha-1 (III) chain [816-840]	CO3A1_HUMAN	-0.00072	0.995917	0.0336019	0.731752	0.843215
68107	Alpha-1-antitrypsin [124-141]	A1AT_HUMAN	-0.00109	0.99382	-0.0143994	0.894525	0.932225
104786	Collagen alpha-1 (III) chain [1168-1195]	CO3A1_HUMAN	-0.00228	0.987073	0.0306796	0.747094	0.843215
50172	Collagen alpha-1 (I) chain [438-455]	CO1A1_HUMAN	-0.00569	0.967745	0.00513929	0.963638	0.965251
53633	Collagen alpha-1 (III) chain [642-659]	CO3A1_HUMAN	-0.00633	0.96412	0.0143455	0.882883	0.927198
41513	Uromodulin [594-606]	UROM_HUMAN	-0.01472	0.916683	-0.0271037	0.798412	0.879223
92257	Alpha-1-antitrypsin [398-418]	A1AT_HUMAN	-0.01486	0.915893	0.00521279	0.962426	0.965251
56457	Serum albumin [433-447]	ALBU_HUMAN	-0.01663	0.905918	-0.0527986	0.602948	0.732151
49295	Collagen alpha-1 (III) chain [670-687]	CO3A1_HUMAN	-0.01808	0.897756	0.00951069	0.924119	0.951067
62463	ProSAAS [221-239]	PCSK1_HUMAN	-0.01829	0.896575	-0.0355699	0.734003	0.843215
40541	Collagen alpha-1 (I) chain [291-305]	CO1A1_HUMAN	-0.02868	0.838465	-0.0440034	0.692237	0.815102
94345	Collagen alpha-1 (I) chain [816-843]	CO1A1_HUMAN	-0.03401	0.808964	-0.0190602	0.861971	0.91228
60248	Collagen alpha-2 (I) chain [844-863]	CO1A2_HUMAN	-0.03538	0.801422	-0.0453971	0.658852	0.789462
42188	Collagen alpha-1 (I) chain [224-239]	CO1A1_HUMAN	-0.03716	0.791649	-0.0440034	0.692237	0.815102
41476	Collagen alpha-1 (I) chain [224-239]	CO1A1_HUMAN	-0.03871	0.783165	-0.0210453	0.846354	0.902778
100344	Collagen alpha-1 (I) chain [1042-1071]	CO1A1_HUMAN	-0.03931	0.779888	-0.020189	0.841039	0.902778
55582	Collagen alpha-1 (I) chain [700-719]	CO1A1_HUMAN	-0.04471	0.750567	-0.0175312	0.853801	0.907164
111426	Osteopontin [17-42]	OSTP_HUMAN	-0.0456	0.745767	-0.0405671	0.67604	0.802982
31280	Collagen alpha-1 (III) chain [541-555]	CO3A1_HUMAN	-0.04844	0.730514	-0.0343043	0.761973	0.852909
3508	Collagen alpha-1 (I) chain [145-154]	CO1A1_HUMAN	-0.05088	0.717491	-0.0306573	0.747113	0.843215
74187	Serum albumin [25-42]	ALBU_HUMAN	-0.05433	0.699213	-0.0220514	0.831666	0.897672
101157	Collagen alpha-1 (I) chain [815-844]	CO1A1_HUMAN	-0.05595	0.690688	-0.0365633	0.74339	0.843215
35535	Collagen alpha-1 (III) chain [540-555]	CO3A1_HUMAN	-0.05698	0.685287	-0.0427981	0.668209	0.797162
80891	Collagen alpha-1 (I) chain [819-843]	CO1A1_HUMAN	-0.0612	0.663325	-0.0313759	0.741313	0.843215
118224	Collagen alpha-1 (I) chain [1011-1042]	CO1A1_HUMAN	-0.06413	0.648238	-0.0115497	0.909407	0.940528
71171	Collagen alpha-1 (III) chain [819-840]	CO3A1_HUMAN	-0.06993	0.618788	-0.0367274	0.718625	0.835325
82708	Collagen alpha-1 (I) chain [1169-1193]	CO1A1_HUMAN	-0.07207	0.608067	-0.0622458	0.564754	0.70143
43543	Collagen alpha-1 (I) chain [542-558]	CO1A1_HUMAN	-0.07325	0.60219	-0.0628888	0.508998	0.653054
63877	Alpha-1-antitrypsin [381-396]	A1AT_HUMAN	-0.07667	0.585299	-0.0852888	0.432285	0.584983
51120	Alpha-1-antitrypsin [32-45]	A1AT_HUMAN	-0.08391	0.550265	-0.094405	0.37809	0.532852
86798	Alpha-1B-glycoprotein [435-456]	A1BG_HUMAN	-0.08532	0.543561	-0.0758108	0.472964	0.625713
81424	Alpha-1-antitrypsin [124-143]	A1AT_HUMAN	-0.09125	0.515804	-0.0890551	0.401367	0.554172
154329	Polymeric-immunoglobulin receptor [607-643]	PIGR_HUMAN	-0.10434	0.457163	-0.0709873	0.482491	0.625713
18043	Alpha-1-antitrypsin [409-418]	A1AT_HUMAN	-0.10667	0.44712	-0.136709	0.214512	0.35362
103198	Collagen alpha-1 (III) chain [448-475]	CO3A1_HUMAN	-0.10732	0.444341	-0.0468836	0.633627	0.765985
74420	Collagen alpha-1 (I) chain [1020-1041]	CO1A1_HUMAN	-0.1087	0.438471	-0.0916507	0.372754	0.528068
84192	Alpha-1-antitrypsin [399-418]	A1AT_HUMAN	-0.11189	0.425069	-0.124858	0.243716	0.389945
126253	Alpha-1-antitrypsin [168-196]	A1AT_HUMAN	-0.11517	0.411535	-0.108426	0.313624	0.466232
104151	Antithrombin-III [95-118]	ANT3_HUMAN	-0.11541	0.410555	-0.112677	0.292791	0.444912
51007	Collagen alpha-1 (III) chain [538-555]	CO3A1_HUMAN	-0.12499	0.372528	-0.071873	0.47522	0.625713
63143	Collagen alpha-1 (I) chain [432-451]	CO1A1_HUMAN	-0.12892	0.357563	-0.0837953	0.419236	0.570162
40645	Serum albumin [435-447]	ALBU_HUMAN	-0.13243	0.344512	-0.141636	0.174085	0.309484
15887	Collagen alpha-1 (III) chain [544-555]	CO3A1_HUMAN	-0.13852	0.322578	-0.0911002	0.351077	0.505253
70413	Collagen alpha-1 (III) chain [230-249]	CO3A1_HUMAN	-0.13973	0.318328	-0.0504573	0.596213	0.727219
37903	Collagen alpha-1 (XVII) chain [885-899]	COHA1_HUMAN	-0.14547	0.298653	-0.0842676	0.388377	0.541736
80306	Collagen alpha-2 (I) chain [932-952]	CO1A2_HUMAN	-0.14928	0.286039	-0.11061	0.31524	0.466232
96875	Collagen alpha-1 (I) chain [815-843]	CO1A1_HUMAN	-0.1519	0.27757	-0.113378	0.305538	0.459892
85020	Collagen alpha-1 (I) chain [819-844]	CO1A1_HUMAN	-0.15339	0.272828	-0.110676	0.260524	0.411992
45384	Collagen alpha-1 (I) chain [651-666]	CO1A1_HUMAN	-0.15463	0.268923	-0.113921	0.2679	0.414557
77018	Collagen alpha-1 (I) chain [820-843]	CO1A1_HUMAN	-0.15961	0.253617	-0.100731	0.289385	0.442207
83577	Collagen alpha-1 (I) chain [227-249]	CO1A1_HUMAN	-0.17257	0.216583	-0.126222	0.213675	0.35362
127575	Collagen alpha-1 (III) chain [910-946]	CO3A1_HUMAN	-0.17349	0.214105	-0.115481	0.251286	0.399706
89642	Collagen alpha-1 (I) chain [227-250]	CO1A1_HUMAN	-0.17442	0.211622	-0.117752	0.271591	0.41736
67632	Alpha-1-antitrypsin [378-394]	A1AT_HUMAN	-0.18391	0.187425	-0.151083	0.138306	0.255502
117649	Collagen alpha-1 (I) chain [1010-1041]	CO1A1_HUMAN	-0.19185	0.168758	-0.106832	0.26718	0.414557
28561	Collagen alpha-1 (I) chain [546-559]	CO1A1_HUMAN	-0.19534	0.160995	-0.14636	0.144315	0.261692
96370	Alpha-1-antitrypsin [397-418]	A1AT_HUMAN	-0.20755	0.135896	-0.174647	0.0922756	0.188714
44618	Collagen alpha-1 (XV) chain [1093-1109]	COFA1_HUMAN	-0.23297	0.0931925	-0.154747	0.103611	0.204219
73697	Collagen alpha-1 (I) chain [431-453]	CO1A1_HUMAN	-0.23334	0.0926591	-0.153299	0.113257	0.218481
92698	Serum albumin [25-45]	ALBU_HUMAN	-0.23901	0.0847789	-0.205036	0.0471153	0.112006
89325	Serum albumin [25-44]	ALBU_HUMAN	-0.24091	0.0822592	-0.192723	0.0608911	0.134653
82026	Collagen alpha-1 (I) chain [431-455]	CO1A1_HUMAN	-0.25377	0.0667189	-0.166943	0.101482	0.201482
85761	Collagen alpha-1 (I) chain [819-844]	CO1A1_HUMAN	-0.26081	0.0592627	-0.183944	0.0530287	0.123145
107929	Serum albumin [25-48]	ALBU_HUMAN	-0.26713	0.0531547	-0.210839	0.0278161	0.0743122
53181	Uromodulin [589-604]	UROM_HUMAN	-0.27517	0.0461324	-0.210839	0.0278161	0.0743122
108327	Collagen alpha-1 (I) chain [510-539]	CO1A1_HUMAN	-0.27835	0.0435729	-0.187102	0.0562941	0.126545
58084	Collagen alpha-1 (I) chain [221-239]	CO1A1_HUMAN	-0.283	0.0400408	-0.175001	0.0698443	0.149588
45347	Alpha-2-HS-glycoprotein [325-339]	FETUA_HUMAN	-0.29377	0.032758	-0.248476	0.0161341	0.0498689
90840	Alpha-1-antitrypsin [398-418]	A1AT_HUMAN	-0.29807	0.0301755	-0.236182	0.0180167	0.0531425
72207	Transthyretin (Prealbumin) [129-147]	TTHY_HUMAN	-0.29841	0.0299788	-0.273239	0.00787645	0.0293479
99746	Collagen alpha-1 (I) chain [1042-1071]	CO1A1_HUMAN	-0.30166	0.0281516	-0.214261	0.0244514	0.0682418
38879	Alpha-1-antitrypsin [363-376]	A1AT_HUMAN	-0.32151	0.0188989	-0.228501	0.0176315	0.0531425
26670	Collagen alpha-1 (I) chain [560-572]	CO1A1_HUMAN	-0.32687	0.0168973	-0.244629	0.012001	0.0408585
60216	Alpha-1-antitrypsin [378-393]	A1AT_HUMAN	-0.32752	0.0166673	-0.24791	0.0218335	0.0618617
24958	Collagen alpha-2 (I) chain [613-625]	CO1A2_HUMAN	-0.34697	0.0109164	-0.239032	0.0147472	0.0466423
64887	Collagen alpha-1 (III) chain [666-687]	CO3A1_HUMAN	-0.3515	0.00985512	-0.263441	0.0134723	0.0446885
32343	Collagen alpha-1 (III) chain [623-637]	CO3A1_HUMAN	-0.36695	0.00687731	-0.255387	0.00968234	0.0355892
99475	Collagen alpha-1 (XVIII) chain [1296-1319]	COIA1_HUMAN	-0.39008	0.00388375	-0.256938	0.00688368	0.0263713
53216	Collagen alpha-1 (I) chain [522-539]	CO1A1_HUMAN	-0.39277	0.00362441	-0.294517	0.00371318	0.0155382
98660	Collagen alpha-1 (III) chain [815-840]	CO3A1_HUMAN	-0.39776	0.00318351	-0.26589	0.00519374	0.021085
102392	Serum albumin [25-47]	ALBU_HUMAN	-0.40929	0.0023412	-0.325113	0.00103409	0.00585984
124268	Collagen alpha-1 (III) chain [522-555]	CO3A1_HUMAN	-0.41259	0.00213979	-0.292951	0.00262682	0.011713
66483	Alpha-2-HS-glycoprotein [321-339]	FETUA_HUMAN	-0.43507	0.00113133	-0.339741	0.000578591	0.00383846
89233	Collagen alpha-1 (I) chain [430-455]	CO1A1_HUMAN	-0.45718	0.000578528	-0.292201	0.00217918	0.0102196
112013	Collagen alpha-2 (I) chain [188-217]	CO1A2_HUMAN	-0.46132	0.000507666	-0.348615	0.000697972	0.00421885
57434	Alpha-2-HS-glycoprotein [323-339]	FETUA_HUMAN	-0.46573	0.000440899	-0.316537	0.00140057	0.00746973
79136	Collagen alpha-1 (I) chain [646-669]	CO1A1_HUMAN	-0.46933	0.000392405	-0.324704	0.000634756	0.0041108
51948	Apolipoprotein A-I [254-267]	APOA1_HUMAN	-0.47265	0.000352022	-0.386263	0.000161339	0.00121901
140780	Neurosecretory protein VGF [26-62]	VGF_HUMAN	-0.48715	0.000216209	-0.358938	0.000200479	0.00147379
68670	Transthyretin (Prealbumin) [130-147]	TTHY_HUMAN	-0.48974	0.000197724	-0.38939	0.000124939	0.00100072
98089	Fibrinogen alpha chain [605-628]	FIBA_HUMAN	-0.49521	0.000163328	-0.384257	6.87105e-05	0.000648201
97301	Serum albumin [25-46]	ALBU_HUMAN	-0.52129	6.27232e-05	-0.419795	1.6258e-05	0.000273722
58050	Collagen alpha-1 (I) chain [650-668]	CO1A1_HUMAN	-0.52894	4.66613e-05	-0.407393	6.91097e-05	0.000648201
157484	Collagen alpha-1 (III) chain [640-687]	CO3A1_HUMAN	-0.57609	6.36974e-06	-0.429043	2.56594e-05	0.000363404
58941	Collagen alpha-1 (I) chain [650-668]	CO1A1_HUMAN	-0.58828	3.61487e-06	-0.425364	9.07149e-06	0.000189804
106195	Beta-2-microglobulin [59-81]	B2MG_HUMAN	-0.59259	2.94231e-06	-0.424452	1.23008e-05	0.000238987
144364	Collagen alpha-1 (I) chain [699-741]	CO1A1_HUMAN	-0.59313	2.86679e-06	-0.435047	3.23762e-05	0.000400287
143989	Collagen alpha-1 (I) chain [699-741]	CO1A1_HUMAN	-0.6477	1.58714e-07	-0.473626	1.60532e-06	5.45809e-05
156878	Collagen alpha-1 (III) chain [640-687]	CO3A1_HUMAN	-0.76918	1.72253e-11	-0.555196	1.47945e-08	2.01205e-06
